# Supplementary material for: Numerical study on performance of a vertical axis wind rotor with S-shaped blades
Source: PLoS One. 2025 May 27;20(5):e0322953. doi: 10.1371/journal.pone.0322953 (PMC12111525; doi:10.1371/journal.pone.0322953)
Supplement: S1 File — (ZIP) [file pone.0322953.s001.zip]

Archive with 8 entries (7 files):
- DATE/Fig 10 Static torque coefficient curves of three wind rotors.opj
- DATE/Fig 11 Influence of blade numbers for Savonius rotors.opj
- DATE/Fig 12 Influence of blade numbers for the S-shaped rotors.opj
- DATE/Fig 13 Dynamic torque coefficient curves of three wind rotors.opj
- DATE/Fig 7 Power coefficients under different mesh numbers.opj
- DATE/Fig 8 Power coefficients under different azimuthal rotations.opj
- DATE/Fig 9 Validation of simulation method.opj
- DATE/
